# Supplementary material for: Plasma ceramides predict cardiovascular death in patients with stable coronary artery disease and acute coronary syndromes beyond LDL-cholesterol
Source: Eur Heart J. 2016 Apr 28;37(25):1967–76. doi: 10.1093/eurheartj/ehw148 (PMC4929378; doi:10.1093/eurheartj/ehw148)
Supplement: Supplementary Data [file ehw148_supplementary_data.zip]

Archive with 1 entries (1 files):
- ehw148supp.docx
